# Supplementary material for: Three new species of mygalomorph and filistatid spiders from Iran (Araneae, Cyrtaucheniidae, Nemesiidae and Filistatidae)
Source: Zookeys. 2014 Dec 12;(463):1–10. doi: 10.3897/zookeys.463.8692 (PMC4294298; doi:10.3897/zookeys.463.8692)
Supplement: XML Treatment for Anemesia [file zookeys.463.8692-treatment1.xml]

<!DOCTYPE tp:taxon-treatment
  PUBLIC "-//TaxonX//DTD Taxonomic Treatment Publishing DTD v0 20100105//EN" "tax-treatment-NSO.dtd">
<tp:taxon-treatment xmlns:tp="http://www.plazi.org/taxpub"><tp:treatment-meta><kwd-group><label>Taxon classification</label><kwd><named-content content-type="kingdom">Animalia</named-content></kwd><kwd><named-content content-type="order">Araneae</named-content></kwd><kwd><named-content content-type="family">Cyrtaucheniidae</named-content></kwd></kwd-group><mixed-citation publication-type="journal"><person-group><name><surname>Marusik</surname><given-names>Yuri M.</given-names></name><name><surname>Zamani</surname><given-names>Alireza</given-names></name><name><surname>Mirshamsi</surname><given-names>Omid</given-names></name></person-group><article-title>Three new species of mygalomorph and filistatid spiders from Iran (<tp:taxon-name><tp:taxon-name-part taxon-name-part-type="order">Araneae</tp:taxon-name-part></tp:taxon-name>, <tp:taxon-name><tp:taxon-name-part taxon-name-part-type="family">Cyrtaucheniidae</tp:taxon-name-part></tp:taxon-name>, <tp:taxon-name><tp:taxon-name-part taxon-name-part-type="family">Nemesiidae</tp:taxon-name-part></tp:taxon-name> and <tp:taxon-name><tp:taxon-name-part taxon-name-part-type="family">Filistatidae</tp:taxon-name-part></tp:taxon-name>)</article-title><source>Zookeys</source><day>12</day><month>12</month><year>2014</year><volume>2014</volume><issue>463</issue><fpage>1</fpage><lpage>10</lpage><pub-id pub-id-type="doi">10.3897/zookeys.463.8692</pub-id></mixed-citation></tp:treatment-meta><tp:nomenclature><label>Genus</label><tp:taxon-name>
                            <tp:taxon-name-part taxon-name-part-type="genus">Anemesia</tp:taxon-name-part>
                        </tp:taxon-name><tp:taxon-authority>Pocock, 1895</tp:taxon-authority></tp:nomenclature><tp:treatment-sec sec-type="Comments"><title>Comments.</title><p><italic><tp:taxon-name><tp:taxon-name-part taxon-name-part-type="genus">Anemesia</tp:taxon-name-part></tp:taxon-name></italic> is a small genus of <tp:taxon-name><tp:taxon-name-part taxon-name-part-type="family">Cyrtaucheniidae</tp:taxon-name-part></tp:taxon-name> with four species known from Afghanistan, Tajikistan, Turkmenistan and Uzbekistan (Platnick 2014). Species of this genus have been treated in six papers only (<xref ref-type="bibr" rid="B16">Pocock 1895</xref>, <xref ref-type="bibr" rid="B17">Spassky 1937</xref>, <xref ref-type="bibr" rid="B1">Andreeva 1968</xref>, <xref ref-type="bibr" rid="B2">1976</xref>, <xref ref-type="bibr" rid="B5">Charitonov 1969</xref>, <xref ref-type="bibr" rid="B21">Zonstein 2001</xref>).</p></tp:treatment-sec><ref-list><ref id="B16"><mixed-citation xmlns:xlink="http://www.w3.org/1999/xlink" xlink:type="simple"><person-group><name name-style="western"><surname>Pocock</surname><given-names>RI</given-names></name></person-group> (<year>1895</year>) <article-title>Descriptions of new genera and species of trap-door spiders belonging to the group Trionychi.</article-title><source>Annals and Magazine of Natural History</source> (<volume-series>6</volume-series>) <volume>16</volume>: <fpage>187</fpage>–<lpage>197</lpage>. doi: <ext-link ext-link-type="doi" xlink:href="10.1080/00222939508680252" xlink:type="simple">10.1080/00222939508680252</ext-link></mixed-citation></ref><ref id="B17"><mixed-citation xmlns:xlink="http://www.w3.org/1999/xlink" xlink:type="simple"><person-group><name name-style="western"><surname>Spassky</surname><given-names>SA</given-names></name></person-group> (<year>1937</year>) <article-title><tp:taxon-name><tp:taxon-name-part taxon-name-part-type="order">Araneae</tp:taxon-name-part></tp:taxon-name> palaearcticae novae. <tp:taxon-name><tp:taxon-name-part taxon-name-part-type="suborder">Mygalomorphae</tp:taxon-name-part></tp:taxon-name>. I.</article-title><source>Festschrift Embrik Strand</source><volume>3</volume>: <fpage>361</fpage>–<lpage>368</lpage>.</mixed-citation></ref><ref id="B1"><mixed-citation xmlns:xlink="http://www.w3.org/1999/xlink" xlink:type="simple"><person-group><name name-style="western"><surname>Andreeva</surname><given-names>EM</given-names></name></person-group> (<year>1968</year>) <article-title>Materialy po faune paukov Tadzikistana. III. <tp:taxon-name><tp:taxon-name-part taxon-name-part-type="suborder">Mygalomorphae</tp:taxon-name-part></tp:taxon-name>.</article-title><source>Doklady Akademii Nauk Tadzhikistan SSR</source><volume>11</volume>: <fpage>68</fpage>–<lpage>71</lpage>. <comment>[In Russian]</comment></mixed-citation></ref><ref id="B2"><mixed-citation xmlns:xlink="http://www.w3.org/1999/xlink" xlink:type="simple"><person-group><name name-style="western"><surname>Andreeva</surname><given-names>EM</given-names></name></person-group> (<year>1976</year>) <source>Pauki Tadzhikistana</source>. <publisher-loc>Dushanbe</publisher-loc>, <size units="page">196 pp</size>. [<comment>In Russian</comment>]</mixed-citation></ref><ref id="B5"><mixed-citation xmlns:xlink="http://www.w3.org/1999/xlink" xlink:type="simple"><person-group><name name-style="western"><surname>Charitonov</surname><given-names>DE</given-names></name></person-group> (<year>1969</year>) <article-title>Material’y k faune paukov SSSR. Uchenyye Zapiski Permskogo Universiteta imeni A.M.</article-title><source>Gorkogo</source><volume>179</volume>: <fpage>59</fpage>–<lpage>133</lpage>. [In Russian]</mixed-citation></ref><ref id="B21"><mixed-citation xmlns:xlink="http://www.w3.org/1999/xlink" xlink:type="simple"><person-group><name name-style="western"><surname>Zonstein</surname><given-names>SL</given-names></name></person-group> (<year>2001</year>) <article-title>Notes on allocation of the mygalomorph spider genus <italic><tp:taxon-name><tp:taxon-name-part taxon-name-part-type="genus">Anemesia</tp:taxon-name-part></tp:taxon-name></italic> Pocock, 1895 (<tp:taxon-name><tp:taxon-name-part taxon-name-part-type="order">Araneae</tp:taxon-name-part></tp:taxon-name>), with description of a new congener from Tajikistan.</article-title><source>Tethys Entomological Research</source><volume>3</volume>: <fpage>11</fpage>–<lpage>14</lpage>.</mixed-citation></ref></ref-list></tp:taxon-treatment>
