# Supplementary material for: Three new species of mygalomorph and filistatid spiders from Iran (Araneae, Cyrtaucheniidae, Nemesiidae and Filistatidae)
Source: Zookeys. 2014 Dec 12;(463):1–10. doi: 10.3897/zookeys.463.8692 (PMC4294298; doi:10.3897/zookeys.463.8692)
Supplement: XML Treatment for Anemesia koponeni [file zookeys.463.8692-treatment2.xml]

<!DOCTYPE tp:taxon-treatment
  PUBLIC "-//TaxonX//DTD Taxonomic Treatment Publishing DTD v0 20100105//EN" "tax-treatment-NSO.dtd">
<tp:taxon-treatment xmlns:tp="http://www.plazi.org/taxpub"><tp:treatment-meta><kwd-group><label>Taxon classification</label><kwd><named-content content-type="kingdom">Animalia</named-content></kwd><kwd><named-content content-type="order">Araneae</named-content></kwd><kwd><named-content content-type="family">Cyrtaucheniidae</named-content></kwd></kwd-group><mixed-citation publication-type="journal"><person-group><name><surname>Marusik</surname><given-names>Yuri M.</given-names></name><name><surname>Zamani</surname><given-names>Alireza</given-names></name><name><surname>Mirshamsi</surname><given-names>Omid</given-names></name></person-group><article-title>Three new species of mygalomorph and filistatid spiders from Iran (<tp:taxon-name><tp:taxon-name-part taxon-name-part-type="order">Araneae</tp:taxon-name-part></tp:taxon-name>, <tp:taxon-name><tp:taxon-name-part taxon-name-part-type="family">Cyrtaucheniidae</tp:taxon-name-part></tp:taxon-name>, <tp:taxon-name><tp:taxon-name-part taxon-name-part-type="family">Nemesiidae</tp:taxon-name-part></tp:taxon-name> and <tp:taxon-name><tp:taxon-name-part taxon-name-part-type="family">Filistatidae</tp:taxon-name-part></tp:taxon-name>)</article-title><source>Zookeys</source><day>12</day><month>12</month><year>2014</year><volume>2014</volume><issue>463</issue><fpage>1</fpage><lpage>10</lpage><pub-id pub-id-type="doi">10.3897/zookeys.463.8692</pub-id></mixed-citation></tp:treatment-meta><tp:nomenclature><tp:taxon-name>
                            <tp:taxon-name-part taxon-name-part-type="genus">Anemesia</tp:taxon-name-part>
                            <tp:taxon-name-part taxon-name-part-type="species">koponeni</tp:taxon-name-part>
                            <object-id xmlns:xlink="http://www.w3.org/1999/xlink" content-type="zoobank" xlink:type="simple">http://zoobank.org/EEDAEB57-B0E0-4CA9-A18F-6FEDF1DF9669</object-id>
                        </tp:taxon-name><tp:taxon-status xmlns:xlink="http://www.w3.org/1999/xlink" xlink:type="simple">sp. n.</tp:taxon-status><xref ref-type="fig" rid="F1">Figs 1–8</xref></tp:nomenclature><tp:treatment-sec sec-type="Material"><title>Material.</title><p>Holotype ♂ (SMF) – IRAN: <bold><italic>Khorāsān-e Jonoubi</italic></bold> Province, Qāen County, Kārizan (<named-content xmlns:xlink="http://www.w3.org/1999/xlink" content-type="dwc:verbatimCoordinates" xlink:type="simple">33°53'N, 59°49'E</named-content>), May 1, 2012 (O. Mirshamsi).</p></tp:treatment-sec><tp:treatment-sec sec-type="Etymology"><title>Etymology.</title><p>Named after our colleague and friend Seppo Koponen (Turku, Finland), a famous Finnish arachnologist on occasion of his 70th birthday; noun.</p></tp:treatment-sec><tp:treatment-sec sec-type="Diagnosis"><title>Diagnosis.</title><p>The new species has a rather short embolus like in <italic><tp:taxon-name><tp:taxon-name-part taxon-name-part-type="genus">Anemesia</tp:taxon-name-part> <tp:taxon-name-part taxon-name-part-type="species">birulai</tp:taxon-name-part></tp:taxon-name></italic> (Spassky, 1937) (cf. <xref ref-type="bibr" rid="B17">Spassky 1937</xref>, fig. 2). Other congeners occurring in Central Asia have distinctly longer emboli, for example <italic><tp:taxon-name><tp:taxon-name-part taxon-name-part-type="genus">Anemesia</tp:taxon-name-part> <tp:taxon-name-part taxon-name-part-type="species">karatauvi</tp:taxon-name-part></tp:taxon-name></italic> (Andreeva, 1968) and <italic><tp:taxon-name><tp:taxon-name-part taxon-name-part-type="genus">Anemesia</tp:taxon-name-part> <tp:taxon-name-part taxon-name-part-type="species">incana</tp:taxon-name-part></tp:taxon-name></italic> Zonstein, 2001 (Figs <xref ref-type="fig" rid="F1">9–10</xref>). <italic><tp:taxon-name><tp:taxon-name-part taxon-name-part-type="genus">Anemesia</tp:taxon-name-part> <tp:taxon-name-part taxon-name-part-type="species">koponeni</tp:taxon-name-part></tp:taxon-name></italic> sp. n. differs from the former species by larger body size (15 <italic>vs.</italic> 10 mm), much darker general coloration (chestnut-brown <italic>vs.</italic> light yellowish-brown), as well as by longer and spinose palpal tibia (shorter and aspinose in <italic><tp:taxon-name><tp:taxon-name-part taxon-name-part-type="genus">Anemesia</tp:taxon-name-part> <tp:taxon-name-part taxon-name-part-type="species">birulai</tp:taxon-name-part></tp:taxon-name></italic>). Finally it differs, from the similar <italic><tp:taxon-name><tp:taxon-name-part taxon-name-part-type="genus">Anemesia</tp:taxon-name-part> <tp:taxon-name-part taxon-name-part-type="species">tubifex</tp:taxon-name-part></tp:taxon-name></italic> (Pocock, 1889) by its narrower eye field with the AME closer to each other (cf. Pocock 1889, fig. 2d).</p><fig id="F1" position="float" orientation="portrait"><label>Figures 1–11.</label><caption><p>Habitus and male palp of four <italic><tp:taxon-name><tp:taxon-name-part taxon-name-part-type="genus">Anemesia</tp:taxon-name-part></tp:taxon-name></italic> species: <italic><tp:taxon-name><tp:taxon-name-part taxon-name-part-type="genus">Anemesia</tp:taxon-name-part> <tp:taxon-name-part taxon-name-part-type="species">koponeni</tp:taxon-name-part></tp:taxon-name></italic> sp. n. (<bold>1–8</bold>), <italic><tp:taxon-name><tp:taxon-name-part taxon-name-part-type="genus">Anemesia</tp:taxon-name-part> <tp:taxon-name-part taxon-name-part-type="species">incana</tp:taxon-name-part></tp:taxon-name></italic> (<bold>9</bold>, after <xref ref-type="bibr" rid="B21">Zonstein 2001</xref>), <italic><tp:taxon-name><tp:taxon-name-part taxon-name-part-type="genus">Anemesia</tp:taxon-name-part> <tp:taxon-name-part taxon-name-part-type="species">karatauvi</tp:taxon-name-part></tp:taxon-name></italic> (<bold>10</bold>, after <xref ref-type="bibr" rid="B2">Andreeva 1976</xref>) and <italic><tp:taxon-name><tp:taxon-name-part taxon-name-part-type="genus">Anemesia</tp:taxon-name-part> <tp:taxon-name-part taxon-name-part-type="species">birulai</tp:taxon-name-part></tp:taxon-name></italic> (<bold>11</bold>, after <xref ref-type="bibr" rid="B17">Spassky 1937</xref>, modified). <bold>1</bold> male habitus, dorsal <bold>2</bold> eye group and chelicerae, dorsal <bold>3–4</bold> prosoma, dorsal and ventral <bold>5</bold> whole palp, retrolateral <bold>6–8</bold> tip of palp, prolateral, retrolateral and prolateral-apical <bold>9</bold> palp, ventral <bold>10–11</bold> palp, prolateral.</p></caption><graphic xmlns:xlink="http://www.w3.org/1999/xlink" xlink:href="zookeys-463-001-g001.jpg" position="float" orientation="portrait" xlink:type="simple" id="oo_35412.jpg"/></fig></tp:treatment-sec><tp:treatment-sec sec-type="Description"><title>Description.</title><p>Total length 15.2 including chelicerae. Color in alcohol: carapace, palps and most part of legs reddish-brown; eye tubercle brownish-black; clypeus, chelicerae, femora I–II dorsally dark reddish-brown; sternum, labium, maxillae, palps and legs ventrally yellowish-brown; abdomen dorsally with an indistinct pattern consisting of a short median stripe and a few pairs of interrupted transverse fasciae; metatarsi III-IV, tarsi I-IV, ventral abdominal surface and spinnerets light yellowish-brown. Carapace 6.0 long, 5.2 wide. Eye sizes and interspaces: AME 0.17, ALE 0.25, PLE 0.20, PME 0.12, AME–AME 0.20. Cheliceral rastellum weak. Maxillae with about 15 small cuspules each. Sternum 3.15 long, 2.50 wide.</p><p>Spination. Palp: femur 3d, 2pd; patella 1p; tibia 2v; tarsus 10d. Leg I: femur 4d, 3pd, 3rd; patella 2p; tibia 3p, 3r, 6-8v; metatarsus 1d, 1p, 1r, 5v. Leg II: femur 4d, 3pd, 3rd; patella 2p; tibia 3p, 2r, 9v; metatarsus 2d, 3p, 1r, 7v. Leg III: femur 3d, 3pd, 3rd; patella 2p, 1r; tibia 1d, 3p, 3r, 6v; metatarsus 3p, 4r, 7v; tarsus 2v. Leg IV: femur 3d, 3pd, 3rd; tibia 1d, 1p, 3r, 6v; metatarsus 1d, 2p, 5r, 7v; tarsus 2v. Patella IV and tarsi I–II aspinose.</p><p>Scopula: distal on metatarsi I–II, present on tarsi I-III, absent on tarsus IV. Paired claws: inner and outer margins with 6–7 teeth each. Spinnerets: PMS 0.53 long; PLS 2.25 long; apical segment triangle.</p><p>Palp as in Figs <xref ref-type="fig" rid="F1">5–8</xref>, thin, femur slightly longer than tibia, and as long as patella; bulb as long as patella, bulb (with embolus) 2.3 longer than widest diameter of bulb; embolus without distinct base, its length subequal to length of bulb.</p></tp:treatment-sec><tp:treatment-sec sec-type="Distribution"><title>Distribution.</title><p>The species is known only from the type locality. It is the southwesternmost record of the genus.</p></tp:treatment-sec><ref-list><ref id="B21"><mixed-citation xmlns:xlink="http://www.w3.org/1999/xlink" xlink:type="simple"><person-group><name name-style="western"><surname>Zonstein</surname><given-names>SL</given-names></name></person-group> (<year>2001</year>) <article-title>Notes on allocation of the mygalomorph spider genus <italic><tp:taxon-name><tp:taxon-name-part taxon-name-part-type="genus">Anemesia</tp:taxon-name-part></tp:taxon-name></italic> Pocock, 1895 (<tp:taxon-name><tp:taxon-name-part taxon-name-part-type="order">Araneae</tp:taxon-name-part></tp:taxon-name>), with description of a new congener from Tajikistan.</article-title><source>Tethys Entomological Research</source><volume>3</volume>: <fpage>11</fpage>–<lpage>14</lpage>.</mixed-citation></ref><ref id="B2"><mixed-citation xmlns:xlink="http://www.w3.org/1999/xlink" xlink:type="simple"><person-group><name name-style="western"><surname>Andreeva</surname><given-names>EM</given-names></name></person-group> (<year>1976</year>) <source>Pauki Tadzhikistana</source>. <publisher-loc>Dushanbe</publisher-loc>, <size units="page">196 pp</size>. [<comment>In Russian</comment>]</mixed-citation></ref><ref id="B17"><mixed-citation xmlns:xlink="http://www.w3.org/1999/xlink" xlink:type="simple"><person-group><name name-style="western"><surname>Spassky</surname><given-names>SA</given-names></name></person-group> (<year>1937</year>) <article-title><tp:taxon-name><tp:taxon-name-part taxon-name-part-type="order">Araneae</tp:taxon-name-part></tp:taxon-name> palaearcticae novae. <tp:taxon-name><tp:taxon-name-part taxon-name-part-type="suborder">Mygalomorphae</tp:taxon-name-part></tp:taxon-name>. I.</article-title><source>Festschrift Embrik Strand</source><volume>3</volume>: <fpage>361</fpage>–<lpage>368</lpage>.</mixed-citation></ref></ref-list></tp:taxon-treatment>
