# Supplementary material for: Three new species of mygalomorph and filistatid spiders from Iran (Araneae, Cyrtaucheniidae, Nemesiidae and Filistatidae)
Source: Zookeys. 2014 Dec 12;(463):1–10. doi: 10.3897/zookeys.463.8692 (PMC4294298; doi:10.3897/zookeys.463.8692)
Supplement: XML Treatment for Raveniola [file zookeys.463.8692-treatment3.xml]

<!DOCTYPE tp:taxon-treatment
  PUBLIC "-//TaxonX//DTD Taxonomic Treatment Publishing DTD v0 20100105//EN" "tax-treatment-NSO.dtd">
<tp:taxon-treatment xmlns:tp="http://www.plazi.org/taxpub"><tp:treatment-meta><kwd-group><label>Taxon classification</label><kwd><named-content content-type="kingdom">Animalia</named-content></kwd><kwd><named-content content-type="order">Araneae</named-content></kwd><kwd><named-content content-type="family">Nemesiidae</named-content></kwd></kwd-group><mixed-citation publication-type="journal"><person-group><name><surname>Marusik</surname><given-names>Yuri M.</given-names></name><name><surname>Zamani</surname><given-names>Alireza</given-names></name><name><surname>Mirshamsi</surname><given-names>Omid</given-names></name></person-group><article-title>Three new species of mygalomorph and filistatid spiders from Iran (<tp:taxon-name><tp:taxon-name-part taxon-name-part-type="order">Araneae</tp:taxon-name-part></tp:taxon-name>, <tp:taxon-name><tp:taxon-name-part taxon-name-part-type="family">Cyrtaucheniidae</tp:taxon-name-part></tp:taxon-name>, <tp:taxon-name><tp:taxon-name-part taxon-name-part-type="family">Nemesiidae</tp:taxon-name-part></tp:taxon-name> and <tp:taxon-name><tp:taxon-name-part taxon-name-part-type="family">Filistatidae</tp:taxon-name-part></tp:taxon-name>)</article-title><source>Zookeys</source><day>12</day><month>12</month><year>2014</year><volume>2014</volume><issue>463</issue><fpage>1</fpage><lpage>10</lpage><pub-id pub-id-type="doi">10.3897/zookeys.463.8692</pub-id></mixed-citation></tp:treatment-meta><tp:nomenclature><label>Genus</label><tp:taxon-name>
                            <tp:taxon-name-part taxon-name-part-type="genus">Raveniola</tp:taxon-name-part>
                        </tp:taxon-name><tp:taxon-authority>Zonstein, 1987</tp:taxon-authority></tp:nomenclature><tp:treatment-sec sec-type="Comments"><title>Comments.</title><p><italic><tp:taxon-name><tp:taxon-name-part taxon-name-part-type="genus">Raveniola</tp:taxon-name-part></tp:taxon-name></italic> is a relatively large genus of nemesiid spiders with 22 described species. The genus is distributed from Turkey to China (cf. Platnick 2014). Two species of this genus are known from Iran: <italic><tp:taxon-name><tp:taxon-name-part taxon-name-part-type="genus">Raveniola</tp:taxon-name-part> <tp:taxon-name-part taxon-name-part-type="species">niedermeyeri</tp:taxon-name-part></tp:taxon-name></italic> (Brignoli, 1972) and <italic><tp:taxon-name><tp:taxon-name-part taxon-name-part-type="genus">Raveniola</tp:taxon-name-part> <tp:taxon-name-part taxon-name-part-type="species">vonwicki</tp:taxon-name-part></tp:taxon-name></italic> Zonstein, 2000. Both species are well studied by <xref ref-type="bibr" rid="B20">Zonstein (2000)</xref> and <xref ref-type="bibr" rid="B22">Zonstein and Marusik (2010)</xref>.</p></tp:treatment-sec><ref-list><ref id="B20"><mixed-citation xmlns:xlink="http://www.w3.org/1999/xlink" xlink:type="simple"><person-group><name name-style="western"><surname>Zonstein</surname><given-names>SL</given-names></name></person-group> (<year>2000</year>) <article-title>Two new species of the mygalomorph spider genus <italic><tp:taxon-name><tp:taxon-name-part taxon-name-part-type="genus">Raveniola</tp:taxon-name-part></tp:taxon-name></italic> Zonstein, 1987 (<tp:taxon-name><tp:taxon-name-part taxon-name-part-type="order">Araneae</tp:taxon-name-part></tp:taxon-name>, <tp:taxon-name><tp:taxon-name-part taxon-name-part-type="family">Nemesiidae</tp:taxon-name-part></tp:taxon-name>) from southwestern Asia.</article-title><source>Tethys Entomological Research</source><volume>2</volume>: <fpage>49</fpage>–<lpage>52</lpage>.</mixed-citation></ref><ref id="B22"><mixed-citation xmlns:xlink="http://www.w3.org/1999/xlink" xlink:type="simple"><person-group><name name-style="western"><surname>Zonstein</surname><given-names>SL</given-names></name><name name-style="western"><surname>Marusik</surname><given-names>YM</given-names></name></person-group> (<year>2010</year>) <article-title><italic><tp:taxon-name><tp:taxon-name-part taxon-name-part-type="genus">Raveniola</tp:taxon-name-part> <tp:taxon-name-part taxon-name-part-type="species">niedermeyeri</tp:taxon-name-part></tp:taxon-name></italic> from Iran: redescription and new data on distribution (<tp:taxon-name><tp:taxon-name-part taxon-name-part-type="order">Araneae</tp:taxon-name-part></tp:taxon-name>, <tp:taxon-name><tp:taxon-name-part taxon-name-part-type="family">Nemesiidae</tp:taxon-name-part></tp:taxon-name>).</article-title><source>ZooKeys</source><volume>57</volume>: <fpage>51</fpage>–<lpage>57</lpage>. doi: <ext-link ext-link-type="doi" xlink:href="10.3897/zookeys.57.497" xlink:type="simple">10.3897/zookeys.57.497</ext-link></mixed-citation></ref></ref-list></tp:taxon-treatment>
