# Supplementary material for: Three new species of mygalomorph and filistatid spiders from Iran (Araneae, Cyrtaucheniidae, Nemesiidae and Filistatidae)
Source: Zookeys. 2014 Dec 12;(463):1–10. doi: 10.3897/zookeys.463.8692 (PMC4294298; doi:10.3897/zookeys.463.8692)
Supplement: XML Treatment for Raveniola mazandaranica [file zookeys.463.8692-treatment4.xml]

<!DOCTYPE tp:taxon-treatment
  PUBLIC "-//TaxonX//DTD Taxonomic Treatment Publishing DTD v0 20100105//EN" "tax-treatment-NSO.dtd">
<tp:taxon-treatment xmlns:tp="http://www.plazi.org/taxpub"><tp:treatment-meta><kwd-group><label>Taxon classification</label><kwd><named-content content-type="kingdom">Animalia</named-content></kwd><kwd><named-content content-type="order">Araneae</named-content></kwd><kwd><named-content content-type="family">Nemesiidae</named-content></kwd></kwd-group><mixed-citation publication-type="journal"><person-group><name><surname>Marusik</surname><given-names>Yuri M.</given-names></name><name><surname>Zamani</surname><given-names>Alireza</given-names></name><name><surname>Mirshamsi</surname><given-names>Omid</given-names></name></person-group><article-title>Three new species of mygalomorph and filistatid spiders from Iran (<tp:taxon-name><tp:taxon-name-part taxon-name-part-type="order">Araneae</tp:taxon-name-part></tp:taxon-name>, <tp:taxon-name><tp:taxon-name-part taxon-name-part-type="family">Cyrtaucheniidae</tp:taxon-name-part></tp:taxon-name>, <tp:taxon-name><tp:taxon-name-part taxon-name-part-type="family">Nemesiidae</tp:taxon-name-part></tp:taxon-name> and <tp:taxon-name><tp:taxon-name-part taxon-name-part-type="family">Filistatidae</tp:taxon-name-part></tp:taxon-name>)</article-title><source>Zookeys</source><day>12</day><month>12</month><year>2014</year><volume>2014</volume><issue>463</issue><fpage>1</fpage><lpage>10</lpage><pub-id pub-id-type="doi">10.3897/zookeys.463.8692</pub-id></mixed-citation></tp:treatment-meta><tp:nomenclature><tp:taxon-name>
                            <tp:taxon-name-part taxon-name-part-type="genus">Raveniola</tp:taxon-name-part>
                            <tp:taxon-name-part taxon-name-part-type="species">mazandaranica</tp:taxon-name-part>
                            <object-id xmlns:xlink="http://www.w3.org/1999/xlink" content-type="zoobank" xlink:type="simple">http://zoobank.org/A43C76C0-5750-4B2C-9616-F747BA48DA06</object-id>
                        </tp:taxon-name><tp:taxon-status xmlns:xlink="http://www.w3.org/1999/xlink" xlink:type="simple">sp. n.</tp:taxon-status><xref ref-type="fig" rid="F2">Figs 12–18</xref><!--PageBreak--><!--PageBreak--><!--PageBreak--></tp:nomenclature><tp:treatment-sec sec-type="Material"><title>Material.</title><p>Holotype ♂ (SMF), IRAN, <bold><italic>Māzandarān</italic></bold> Province, Abbās Abād, Salmān Shahr, around Dāniāl Cave (<named-content xmlns:xlink="http://www.w3.org/1999/xlink" content-type="dwc:verbatimCoordinates" xlink:type="simple">36°39'N, 51°10'E</named-content>), April 2014 (P. Beyhaghi).</p></tp:treatment-sec><tp:treatment-sec sec-type="Etymology"><title>Etymology.</title><p>The specific epithet is derived from the type locality; adjective.</p></tp:treatment-sec><tp:treatment-sec sec-type="Diagnosis"><title>Diagnosis.</title><p>So far, only two <italic><tp:taxon-name><tp:taxon-name-part taxon-name-part-type="genus">Raveniola</tp:taxon-name-part></tp:taxon-name></italic> species are known to occur in Northern Iran: <italic><tp:taxon-name><tp:taxon-name-part taxon-name-part-type="genus">Raveniola</tp:taxon-name-part> <tp:taxon-name-part taxon-name-part-type="species">niedermeyeri</tp:taxon-name-part></tp:taxon-name></italic> and <italic><tp:taxon-name><tp:taxon-name-part taxon-name-part-type="genus">Raveniola</tp:taxon-name-part> <tp:taxon-name-part taxon-name-part-type="species">vonwicki</tp:taxon-name-part></tp:taxon-name></italic>. The new species can be distinguished from <italic><tp:taxon-name><tp:taxon-name-part taxon-name-part-type="genus">Raveniola</tp:taxon-name-part> <tp:taxon-name-part taxon-name-part-type="species">niedermeyeri</tp:taxon-name-part></tp:taxon-name></italic> by its twisted embolus (gradually bent in <italic><tp:taxon-name><tp:taxon-name-part taxon-name-part-type="genus">Raveniola</tp:taxon-name-part> <tp:taxon-name-part taxon-name-part-type="species">niedermeyeri</tp:taxon-name-part></tp:taxon-name></italic>, Fig. <xref ref-type="fig" rid="F2">21</xref>). <italic><tp:taxon-name><tp:taxon-name-part taxon-name-part-type="genus">Raveniola</tp:taxon-name-part> <tp:taxon-name-part taxon-name-part-type="species">mazandaranica</tp:taxon-name-part></tp:taxon-name></italic> sp. n. differs from the similar <italic><tp:taxon-name><tp:taxon-name-part taxon-name-part-type="genus">Raveniola</tp:taxon-name-part> <tp:taxon-name-part taxon-name-part-type="species">vonwicki</tp:taxon-name-part></tp:taxon-name></italic> by the shape of its embolic tip and by having a tibial prolateral apical spine (arrowed on Fig. <xref ref-type="fig" rid="F2">15</xref>), lacking in sibling species. All three Iranian species differ in the number of their prolateral apical tibial spines: none in <italic><tp:taxon-name><tp:taxon-name-part taxon-name-part-type="genus">Raveniola</tp:taxon-name-part> <tp:taxon-name-part taxon-name-part-type="species">vonwicki</tp:taxon-name-part></tp:taxon-name></italic>, two in <italic><tp:taxon-name><tp:taxon-name-part taxon-name-part-type="genus">Raveniola</tp:taxon-name-part> <tp:taxon-name-part taxon-name-part-type="species">niedermeyeri</tp:taxon-name-part></tp:taxon-name></italic>, and one in <italic><tp:taxon-name><tp:taxon-name-part taxon-name-part-type="genus">Raveniola</tp:taxon-name-part> <tp:taxon-name-part taxon-name-part-type="species">mazandaranica</tp:taxon-name-part></tp:taxon-name></italic> sp. n.</p><fig id="F2" position="float" orientation="portrait"><label>Figures 12–21.</label><caption><p>Habitus and male palp of three <italic><tp:taxon-name><tp:taxon-name-part taxon-name-part-type="genus">Raveniola</tp:taxon-name-part></tp:taxon-name></italic> species: <italic><tp:taxon-name><tp:taxon-name-part taxon-name-part-type="genus">Raveniola</tp:taxon-name-part> <tp:taxon-name-part taxon-name-part-type="species">mazandaranica</tp:taxon-name-part></tp:taxon-name></italic> sp. n. (<bold>12–18</bold>), <italic><tp:taxon-name><tp:taxon-name-part taxon-name-part-type="genus">Raveniola</tp:taxon-name-part> <tp:taxon-name-part taxon-name-part-type="species">vonwicki</tp:taxon-name-part></tp:taxon-name></italic> (<bold>19–20</bold>, after <xref ref-type="bibr" rid="B20">Zonstein 2000</xref>) and <italic><tp:taxon-name><tp:taxon-name-part taxon-name-part-type="genus">Raveniola</tp:taxon-name-part> <tp:taxon-name-part taxon-name-part-type="species">niedermeyeri</tp:taxon-name-part></tp:taxon-name></italic> (<bold>21</bold>). <bold>12</bold> male habitus, dorsal <bold>13</bold> prosoma, ventral <bold>14</bold> leg I, ventral <bold>15</bold>, <bold>19</bold> palp, prolateral <bold>16</bold>, <bold>20</bold> palp, ventral <bold>17</bold> whole palp, retrolateral <bold>18</bold> spinnerets, ventral <bold>21</bold> bulb, ventral.</p></caption><graphic xmlns:xlink="http://www.w3.org/1999/xlink" xlink:href="zookeys-463-001-g002.jpg" position="float" orientation="portrait" xlink:type="simple" id="oo_35413.jpg"/></fig></tp:treatment-sec><tp:treatment-sec sec-type="Description"><title>Description.</title><p>Total length 11.3 with chelicerae and 9.7 without chelicerae. Carapace 5.25 long, 4.9 wide; sternum 2.55 long, 1.85 wide; eyefield 1.13 wide, 0.55 long. Habitus and pattern as in Figs <xref ref-type="fig" rid="F2">12</xref>–<xref ref-type="fig" rid="F2">13</xref>. Eye sizes and interspaces: AME 0.15, ALE 0.3, PLE 0.2, PME 0.17, AME–AME 0.12. Maxillae with about 10 cuspules each. Palp: 2.75 + 1.55 + 2.25 + 0.9, bulb (including embolus) 0.83 long. Leg I: 4.0 + 2.3 + 3.35 + 3.25 + 1.8. Leg II: 3.85 + 2.0 + 2.75 + 2.75 + 1.8. Leg III: 3.37 + 1.7 + 3.25 + 3.3 + 1.75. Leg IV: 4.2 + 2.0 + 3.35 + 4.75 + 2.0. Metatarsus I modified, with thinner proximal half and thicker distal half (Fig. <xref ref-type="fig" rid="F2">14</xref>). Spination of palp: femur 2d, 1pa; patella 0; tibia 2d, 1ra, 3p, 3vp, 2vr, 1vm; cymbium 4. Leg I: femur d4, p21; tibia p2, v6. Leg II: femur d4, p3; patella p1; tibia p3, v7; metatarsus p1, v6. Leg III: femur d4, p3, r2; patella p1, r1; tibia d2, p3, r3, v7; metatarsus d2, p3, r3, v8. Leg IV: femur d4, p3, r2; patella p2, r1; tibia d2, p4, r4, v7; metatarsus d5, p4, r4, v10. Scopula: present on metatarsi I–II and tarsi I–II; absent on tarsi III–IV. Paired claws: inner and outer margins with 7–11 teeth each. Spinnerets: PMS 0.3 long; PLS 1.2 long, apical segment triangle.</p><p>Palp as in Figs <xref ref-type="fig" rid="F2">15</xref>–<xref ref-type="fig" rid="F2">17</xref>, femur slightly longer than tibia and about 1.5 thicker; patella longer than cymbium and wider than tibia; tibia prolaterally with one apical spine; bulb 2.7 shorter than tibia, embolus bent 3 times.</p></tp:treatment-sec><tp:treatment-sec sec-type="Distribution"><title>Distribution.</title><p>The new species is known only from the type locality.</p></tp:treatment-sec><ref-list><ref id="B20"><mixed-citation xmlns:xlink="http://www.w3.org/1999/xlink" xlink:type="simple"><person-group><name name-style="western"><surname>Zonstein</surname><given-names>SL</given-names></name></person-group> (<year>2000</year>) <article-title>Two new species of the mygalomorph spider genus <italic><tp:taxon-name><tp:taxon-name-part taxon-name-part-type="genus">Raveniola</tp:taxon-name-part></tp:taxon-name></italic> Zonstein, 1987 (<tp:taxon-name><tp:taxon-name-part taxon-name-part-type="order">Araneae</tp:taxon-name-part></tp:taxon-name>, <tp:taxon-name><tp:taxon-name-part taxon-name-part-type="family">Nemesiidae</tp:taxon-name-part></tp:taxon-name>) from southwestern Asia.</article-title><source>Tethys Entomological Research</source><volume>2</volume>: <fpage>49</fpage>–<lpage>52</lpage>.</mixed-citation></ref></ref-list></tp:taxon-treatment>
