# Supplementary material for: Three new species of mygalomorph and filistatid spiders from Iran (Araneae, Cyrtaucheniidae, Nemesiidae and Filistatidae)
Source: Zookeys. 2014 Dec 12;(463):1–10. doi: 10.3897/zookeys.463.8692 (PMC4294298; doi:10.3897/zookeys.463.8692)
Supplement: XML Treatment for Sahastata sinuspersica [file zookeys.463.8692-treatment6.xml]

<!DOCTYPE tp:taxon-treatment
  PUBLIC "-//TaxonX//DTD Taxonomic Treatment Publishing DTD v0 20100105//EN" "tax-treatment-NSO.dtd">
<tp:taxon-treatment xmlns:tp="http://www.plazi.org/taxpub"><tp:treatment-meta><kwd-group><label>Taxon classification</label><kwd><named-content content-type="kingdom">Animalia</named-content></kwd><kwd><named-content content-type="order">Araneae</named-content></kwd><kwd><named-content content-type="family">Filistatidae</named-content></kwd></kwd-group><mixed-citation publication-type="journal"><person-group><name><surname>Marusik</surname><given-names>Yuri M.</given-names></name><name><surname>Zamani</surname><given-names>Alireza</given-names></name><name><surname>Mirshamsi</surname><given-names>Omid</given-names></name></person-group><article-title>Three new species of mygalomorph and filistatid spiders from Iran (<tp:taxon-name><tp:taxon-name-part taxon-name-part-type="order">Araneae</tp:taxon-name-part></tp:taxon-name>, <tp:taxon-name><tp:taxon-name-part taxon-name-part-type="family">Cyrtaucheniidae</tp:taxon-name-part></tp:taxon-name>, <tp:taxon-name><tp:taxon-name-part taxon-name-part-type="family">Nemesiidae</tp:taxon-name-part></tp:taxon-name> and <tp:taxon-name><tp:taxon-name-part taxon-name-part-type="family">Filistatidae</tp:taxon-name-part></tp:taxon-name>)</article-title><source>Zookeys</source><day>12</day><month>12</month><year>2014</year><volume>2014</volume><issue>463</issue><fpage>1</fpage><lpage>10</lpage><pub-id pub-id-type="doi">10.3897/zookeys.463.8692</pub-id></mixed-citation></tp:treatment-meta><tp:nomenclature><tp:taxon-name>
                            <tp:taxon-name-part taxon-name-part-type="genus">Sahastata</tp:taxon-name-part>
                            <tp:taxon-name-part taxon-name-part-type="species">sinuspersica</tp:taxon-name-part>
                            <object-id xmlns:xlink="http://www.w3.org/1999/xlink" content-type="zoobank" xlink:type="simple">http://zoobank.org/DE576BD3-D04B-486D-92C2-653FACA564EF</object-id>
                        </tp:taxon-name><tp:taxon-status xmlns:xlink="http://www.w3.org/1999/xlink" xlink:type="simple">sp. n.</tp:taxon-status><xref ref-type="fig" rid="F3">Figs 22–29</xref><xref ref-type="fig" rid="F4">, 34–40</xref></tp:nomenclature><tp:treatment-sec sec-type="Material"><title>Material.</title><p>Holotype ♀ (SMF), IRAN, <bold><italic>Hormozgān</italic></bold> Province, Bandar-e‘Abbās (found under a large rock, in a sandy substrate near the harbor), <named-content xmlns:xlink="http://www.w3.org/1999/xlink" content-type="dwc:verbatimCoordinates" xlink:type="simple">27°11'N, 56°17'E</named-content>, January 2014 (A. Zamani). Paratypes: 1♀ and 3 juv (SMF), IRAN, <bold><italic>Hormozgān</italic></bold> Province, Hormuz Island (found under a large rock, in a sandy substrate near the sea), <named-content xmlns:xlink="http://www.w3.org/1999/xlink" content-type="dwc:verbatimCoordinates" xlink:type="simple">27°04'N, 56°28'E</named-content>, January 2014 (A. Zamani).</p></tp:treatment-sec><tp:treatment-sec sec-type="Comparative material"><title>Comparative material.</title><p>Syntype ♀ of <italic><tp:taxon-name><tp:taxon-name-part taxon-name-part-type="genus">Sahastata</tp:taxon-name-part> <tp:taxon-name-part taxon-name-part-type="species">nigra</tp:taxon-name-part></tp:taxon-name></italic> (Simon, 1897) from Muscat, in Muséum National d’Histoire Naturelle, Paris.</p></tp:treatment-sec><tp:treatment-sec sec-type="Etymology"><title>Etymology.</title><p>The specific epithet is derived from the Persian Gulf (Sinus Persicus in Latin); adjective.</p></tp:treatment-sec><tp:treatment-sec sec-type="Diagnosis"><title>Diagnosis.</title><p>The new species differs distinctly from the type species, <italic><tp:taxon-name><tp:taxon-name-part taxon-name-part-type="genus">Sahastata</tp:taxon-name-part> <tp:taxon-name-part taxon-name-part-type="species">nigra</tp:taxon-name-part></tp:taxon-name></italic> by its lighter coloration and undivided receptacles (with two heads in <italic><tp:taxon-name><tp:taxon-name-part taxon-name-part-type="genus">Sahastata</tp:taxon-name-part> <tp:taxon-name-part taxon-name-part-type="species">nigra</tp:taxon-name-part></tp:taxon-name></italic>, Fig. <xref ref-type="fig" rid="F4">41</xref>). It differs from <italic><tp:taxon-name><tp:taxon-name-part taxon-name-part-type="genus">Sahastata</tp:taxon-name-part> <tp:taxon-name-part taxon-name-part-type="species">sabaea</tp:taxon-name-part></tp:taxon-name></italic> Brignoli, 1982 by its receptacles which are twice as large in size (6.1 in <italic><tp:taxon-name><tp:taxon-name-part taxon-name-part-type="genus">Sahastata</tp:taxon-name-part> <tp:taxon-name-part taxon-name-part-type="species">sabaea</tp:taxon-name-part></tp:taxon-name></italic>) and unbranched (with two “heads” in <italic><tp:taxon-name><tp:taxon-name-part taxon-name-part-type="genus">Sahastata</tp:taxon-name-part> <tp:taxon-name-part taxon-name-part-type="species">sabaea</tp:taxon-name-part></tp:taxon-name></italic>, f. 18, <xref ref-type="bibr" rid="B4">Brignoli 1982</xref>).</p></tp:treatment-sec><tp:treatment-sec sec-type="Description"><title>Description.</title><p>Total length 12.0. Carapace 5.0 long, 4.0 wide; sternum 2.5 long, 2.25 wide. Habitus and pattern as in Figs <xref ref-type="fig" rid="F3">22</xref>–<xref ref-type="fig" rid="F3">24</xref>. Palp: 2.75 + 1.45 + 1.65 + 1.6. Femur I 5.25 (other segments missing). Leg II: 4.2 + 1.7 + 3.25 + 3.35 + 1.6. Cribellar figs elongate, much longer than high (Fig. <xref ref-type="fig" rid="F3">25</xref>), calamistrum with three rows of hairs (Figs <xref ref-type="fig" rid="F3">26</xref>–<xref ref-type="fig" rid="F3">29</xref>).</p><p>Vulva as in Figs <xref ref-type="fig" rid="F4">34</xref>–<xref ref-type="fig" rid="F4">40</xref>; receptacles with one distinct head standing on a membranous and goffered stalk; in apical view the receptacle appears to have two heads; head covered with isolated patches of glands; receptacles separated by about 3 diameters.</p><fig id="F3" position="float" orientation="portrait"><label>Figures 22–33.</label><caption><p>Habitus and somatic characters of two <italic><tp:taxon-name><tp:taxon-name-part taxon-name-part-type="genus">Sahastata</tp:taxon-name-part></tp:taxon-name></italic> species: <italic><tp:taxon-name><tp:taxon-name-part taxon-name-part-type="genus">Sahastata</tp:taxon-name-part> <tp:taxon-name-part taxon-name-part-type="species">sinuspersica</tp:taxon-name-part></tp:taxon-name></italic> sp. n. (<bold>22–29</bold>) and <italic><tp:taxon-name><tp:taxon-name-part taxon-name-part-type="genus">Sahastata</tp:taxon-name-part> <tp:taxon-name-part taxon-name-part-type="species">nigra</tp:taxon-name-part></tp:taxon-name></italic> (<bold>30–33</bold>). <bold>22</bold>, <bold>30</bold> habitus, lateral <bold>23</bold> eye group, dorsal <bold>24</bold>, <bold>32</bold> prosoma, ventral <bold>25</bold> spinnerets and cribellum, ventral <bold>26</bold>–<bold>29</bold>, <bold>32</bold>–<bold>33</bold> calamistrum.</p></caption><graphic xmlns:xlink="http://www.w3.org/1999/xlink" xlink:href="zookeys-463-001-g003.jpg" position="float" orientation="portrait" xlink:type="simple" id="oo_35414.jpg"/></fig><fig id="F4" position="float" orientation="portrait"><label>Figures 34–41.</label><caption><p>Vulvae of two <italic><tp:taxon-name><tp:taxon-name-part taxon-name-part-type="genus">Sahastata</tp:taxon-name-part></tp:taxon-name></italic> species: <italic><tp:taxon-name><tp:taxon-name-part taxon-name-part-type="genus">Sahastata</tp:taxon-name-part> <tp:taxon-name-part taxon-name-part-type="species">sinuspersica</tp:taxon-name-part></tp:taxon-name></italic> sp. n. (<bold>34–40</bold>) and <italic><tp:taxon-name><tp:taxon-name-part taxon-name-part-type="genus">Sahastata</tp:taxon-name-part> <tp:taxon-name-part taxon-name-part-type="species">nigra</tp:taxon-name-part></tp:taxon-name></italic> (<bold>41</bold>, after <xref ref-type="bibr" rid="B3">Benoit 1968</xref>). <bold>34</bold>, <bold>39–40</bold> dorsal <bold>35</bold> subapical <bold>36</bold> caudal <bold>37</bold> receptacle, subapical <bold>38</bold>, <bold>41</bold> dorsal.</p></caption><graphic xmlns:xlink="http://www.w3.org/1999/xlink" xlink:href="zookeys-463-001-g004.jpg" position="float" orientation="portrait" xlink:type="simple" id="oo_35415.jpg"/></fig></tp:treatment-sec><tp:treatment-sec sec-type="Distribution"><title>Distribution.</title><p>The new species is known only from the type locality in Bandar Abbas and Hormuz Island.</p></tp:treatment-sec><ref-list><ref id="B3"><mixed-citation xmlns:xlink="http://www.w3.org/1999/xlink" xlink:type="simple"><person-group><name name-style="western"><surname>Benoit</surname><given-names>PLG</given-names></name></person-group> (<year>1968</year>) <article-title>Synopsis des <tp:taxon-name><tp:taxon-name-part taxon-name-part-type="family">Filistatidae</tp:taxon-name-part></tp:taxon-name> africains (<tp:taxon-name><tp:taxon-name-part taxon-name-part-type="order">Araneae</tp:taxon-name-part></tp:taxon-name>).</article-title><source>Annali del Museo Civico di Storia Naturale Giacomo Doria</source><volume>77</volume>: <fpage>92</fpage>–<lpage>102</lpage>.</mixed-citation></ref><ref id="B4"><mixed-citation xmlns:xlink="http://www.w3.org/1999/xlink" xlink:type="simple"><person-group><name name-style="western"><surname>Brignoli</surname><given-names>PM</given-names></name></person-group> (<year>1982</year>) <article-title>Contribution à la connaissance des <tp:taxon-name><tp:taxon-name-part taxon-name-part-type="family">Filistatidae</tp:taxon-name-part></tp:taxon-name> paléarctiques (<tp:taxon-name><tp:taxon-name-part taxon-name-part-type="order">Araneae</tp:taxon-name-part></tp:taxon-name>).</article-title><source>Revue Arachnologique</source><volume>4</volume>: <fpage>65</fpage>–<lpage>75</lpage>.</mixed-citation></ref></ref-list></tp:taxon-treatment>
